# Supplementary material for: Effect of the Diagnosis of Inflammatory Bowel Disease on Risk-Adjusted Mortality in Hospitalized Patients with Acute Myocardial Infarction, Congestive Heart Failure and Pneumonia
Source: PLoS One. 2016 Jul 18;11(7):e0158926. doi: 10.1371/journal.pone.0158926 (PMC4948832; doi:10.1371/journal.pone.0158926)
Supplement: S1 File — (XLSX) [file pone.0158926.s001.xlsx]

## Sheet: Pneumonia
Supplementary Table A. Comparison of Patient Demographics and Clinical Variables between UC vs. Matched Controls and Crohn vs. Matched Controls: Pneumonia
	UC	Controls	Crohn	Controls
	(n=1985)	(n=5955)	(n=3364)	(n=10092)
	Mean± Std Median(Range)	Mean± Std Median(Range)	Mean± Std Median(Range)	Mean± Std Median(Range)
Age	65.79±17.96 69(1-99)	64.78±22.78 69(0-107)	61.32±17.88 62(2-100)	60.44±24.27 65(0-105)
LOS	5.84±6.16 4(0-128)	5.91±7.35 4(0-260)	5.48±4.92 4(0-69)	5.84±7.99 4(0-288)
Total Charge	33740.69±58686.39 19629(605-1222651)	32888.4±53163.29 19023(468-1293887)	29049.32±38993.09 18187(110-737710)	30920.29±47934.67 17405(106-1423593)
Numbers of Diagnoses(# Dx)on the original record	11.32±5.11 10(2-31)	10.04±5.28 9(1-34)	11±4.94 10(2-31)	9.7±5.23 9(1-44)
Numbers of Procedures(# Procedures) on the original record	0.98±1.92 0(0-15)	1.14±1.99 0(0-23)	0.82±1.59 0(0-14)	0.98±1.83 0(0-22)
# Cormobidities(CM)	3.11±1.86 3(0-10)	3.15±2.03 3(0-11)	3.05±1.81 3(0-10)	3.12±2.01 3(0-12)
	UC	Controls	Crohn	Controls
	(n=1985)	(n=5955)	(n=3364)	(n=10092)
AIDS Yes	0(0)	0(0)	1(0.03)	2(0.02)
No	1985(100)	5955(100)	3363(99.97)	10090(99.98)
ALCOHOL ABUSE Yes	28(1.41)	148(2.49)	67(1.99)	234(2.32)
No	1957(98.59)	5807(97.51)	3297(98.01)	9858(97.68)
DEFICIENCY ANEMIA Yes	564(28.41)	1382(23.21)	986(29.31)	2380(23.58)
No	1421(71.59)	4573(76.79)	2378(70.69)	7712(76.42)
RHEUMATOID ARTHRITIS Yes	129(6.5)	202(3.39)	230(6.84)	391(3.87)
No	1856(93.5)	5753(96.61)	3134(93.16)	9701(96.13)
BLOOD LOSS ANEMIA Yes	45(2.27)	49(0.82)	54(1.61)	91(0.9)
No	1940(97.73)	5906(99.18)	3310(98.39)	10001(99.1)
CHF Yes	377(18.99)	1387(23.29)	479(14.24)	2110(20.91)
No	1608(81.01)	4568(76.71)	2885(85.76)	7982(79.09)
CHRONIC PULMONARY DISEASE Yes	906(45.64)	2659(44.65)	1584(47.09)	4846(48.02)
No	1079(54.36)	3296(55.35)	1780(52.91)	5246(51.98)
COAGULOPATHY Yes	82(4.13)	265(4.45)	154(4.58)	421(4.17)
No	1903(95.87)	5690(95.55)	3210(95.42)	9671(95.83)
DEPRESSION Yes	259(13.05)	651(10.93)	568(16.88)	1320(13.08)
No	1726(86.95)	5304(89.07)	2796(83.12)	8772(86.92)
DIABETES Yes	330(16.62)	1204(20.22)	585(17.39)	2050(20.31)
No	1655(83.38)	4751(79.78)	2779(82.61)	8042(79.69)
DRUG ABUSE Yes	35(1.76)	108(1.81)	109(3.24)	220(2.18)
No	1950(98.24)	5847(98.19)	3255(96.76)	9872(97.82)
HYPERTENSION Yes	963(48.51)	3014(50.61)	1510(44.89)	4970(49.25)
No	1022(51.49)	2941(49.39)	1854(55.11)	5122(50.75)
HYPOTHYROIDISM Yes	290(14.61)	786(13.2)	458(13.61)	1302(12.9)
No	1695(85.39)	5169(86.8)	2906(86.39)	8790(87.1)
LIVER DISEASE Yes	88(4.43)	128(2.15)	100(2.97)	235(2.33)
No	1897(95.57)	5827(97.85)	3264(97.03)	9857(97.67)
LYMPHOMA Yes	26(1.31)	128(2.15)	52(1.55)	136(1.35)
No	1959(98.69)	5827(97.85)	3312(98.45)	9956(98.65)
FLUID AND ELECTROLYTE DISORDERS Yes	726(36.57)	2068(34.73)	1256(37.34)	3500(34.68)
No	1259(63.43)	3887(65.27)	2108(62.66)	6592(65.32)
METASTATIC CANCER Yes	49(2.47)	209(3.51)	77(2.29)	372(3.69)
No	1936(97.53)	5746(96.49)	3287(97.71)	9720(96.31)
NEUROLOGICAL DISORDERS Yes	182(9.17)	635(10.66)	310(9.22)	1052(10.42)
No	1803(90.83)	5320(89.34)	3054(90.78)	9040(89.58)
OBESITY Yes	137(6.9)	443(7.44)	211(6.27)	860(8.52)
No	1848(93.1)	5512(92.56)	3153(93.73)	9232(91.48)
PARALYSIS Yes	50(2.52)	184(3.09)	54(1.61)	269(2.67)
No	1935(97.48)	5771(96.91)	3310(98.39)	9823(97.33)
PERIPHERAL VASCULAR DISORDERS Yes	108(5.44)	402(6.75)	118(3.51)	572(5.67)
No	1877(94.56)	5553(93.25)	3246(96.49)	9520(94.33)
PSYCHOSES Yes	80(4.03)	234(3.93)	209(6.21)	449(4.45)
No	1905(95.97)	5721(96.07)	3155(93.79)	9643(95.55)
PULMONARY CIRCULATION DISORDERS Yes	91(4.58)	302(5.07)	122(3.63)	414(4.1)
No	1894(95.42)	5653(94.93)	3242(96.37)	9678(95.9)
RENAL FAILURE Yes	216(10.88)	845(14.19)	355(10.55)	1265(12.53)
No	1769(89.12)	5110(85.81)	3009(89.45)	8827(87.47)
SOLID TUMOR WITHOU METASTASIS Yes	64(3.22)	235(3.95)	84(2.5)	321(3.18)
No	1921(96.78)	5720(96.05)	3280(97.5)	9771(96.82)
PEPTIC ULCER DISEASRE EXCLUDING BLEEDING Yes	1(0.05)	1(0.02)	5(0.15)	6(0.06)
No	1984(99.95)	5954(99.98)	3359(99.85)	10086(99.94)
VALVULAR DISEASE Yes	131(6.6)	425(7.14)	183(5.44)	655(6.49)
No	1854(93.4)	5530(92.86)	3181(94.56)	9437(93.51)
WEIGHT LOSS Yes	143(7.2)	377(6.33)	244(7.25)	619(6.13)
No	1842(92.8)	5578(93.67)	3120(92.75)	9473(93.87)
DIED AT HOSPITAL Yes	86(4.34)	297(4.99)	87(2.59)	428(4.25)
No	1896(95.66)	5657(95.01)	3275(97.41)	9648(95.75)
DISPOSITION 7 Others	125(6.31)	484(8.13)	180(5.35)	721(7.16)
6 Home Health Care	281(14.18)	709(11.91)	428(12.73)	1219(12.1)
5 Others Facility	307(15.49)	1239(20.81)	492(14.63)	1903(18.89)
1 Routine	1269(64.03)	3522(59.15)	2262(67.28)	6233(61.86)
ELECTIVE ADMISSION Yes	143(7.2)	565(9.49)	268(7.97)	1042(10.33)
No	1842(92.8)	5390(90.51)	3096(92.03)	9050(89.67)
FEMALE Yes	988(49.77)	2943(49.42)	2033(60.43)	6084(60.29)
No	997(50.23)	3012(50.58)	1331(39.57)	4008(39.71)
RACE 6 Others	36(1.81)	169(2.84)	53(1.58)	204(2.02)
5 Native American	11(0.55)	48(0.81)	9(0.27)	29(0.29)
4 Asian or Pacific Islander	17(0.86)	65(1.09)	11(0.33)	29(0.29)
3 Hispanic	82(4.13)	273(4.58)	80(2.38)	251(2.49)
2 Black	127(6.4)	444(7.46)	215(6.39)	715(7.08)
1 White	1712(86.25)	4956(83.22)	2996(89.06)	8864(87.83)
Median household income national quartiles 4 -$35,001 and above	541(27.25)	1512(25.39)	824(24.49)	2295(22.74)
3-$30,001-$35,000	518(26.1)	1563(26.25)	858(25.51)	2515(24.92)
2-$25,001-$30,000	496(24.99)	1664(27.94)	831(24.7)	2641(26.17)
1-<$24,999	430(21.66)	1216(20.42)	851(25.3)	2641(26.17)
HOSPITAL_BEDSIZE 3 Large	1189(59.9)	3448(57.9)	1877(55.8)	5470(54.2)
2 Medium	472(23.78)	1527(25.64)	911(27.08)	2800(27.74)
1 Small	324(16.32)	980(16.46)	576(17.12)	1822(18.05)
HOSPITAL_CONTROL 4 Private collapsed category	95(4.79)	294(4.94)	165(4.9)	522(5.17)
3 Private invest-own	188(9.47)	617(10.36)	358(10.64)	1202(11.91)
2 Private non-profit	391(19.7)	1073(18.02)	699(20.78)	2012(19.94)
1 Government nonfederal public	143(7.2)	417(7)	276(8.2)	908(9)
0 Government or private collapsed category	1168(58.84)	3554(59.68)	1866(55.47)	5448(53.98)
HOSPITAL_LOCATION 1 Urban	1690(85.14)	5104(85.71)	2813(83.62)	8276(82.01)
0 Rural	295(14.86)	851(14.29)	551(16.38)	1816(17.99)
HOSPITAL_LOCATION TEACHING 3 Urban teaching	755(38.04)	2331(39.14)	1163(34.57)	3419(33.88)
2 Urban non-teaching	935(47.1)	2773(46.57)	1650(49.05)	4857(48.13)
1 Rural	295(14.86)	851(14.29)	551(16.38)	1816(17.99)
HOSPITALREGION 4 West	397(20)	1243(20.87)	546(16.23)	1700(16.85)
3 South	674(33.95)	1947(32.7)	1307(38.85)	3951(39.15)
2 Midwest	369(18.59)	1248(20.96)	694(20.63)	2061(20.42)
1 Northeast	545(27.46)	1517(25.47)	817(24.29)	2380(23.58)
HOSPITAL TEACHING Yes	781(39.35)	2413(40.52)	1197(35.58)	3543(35.11)
No	1204(60.65)	3542(59.48)	2167(64.42)	6549(64.89)
PRIMARY PAYER 4,5,6 Others	85(4.28)	347(5.83)	184(5.47)	657(6.51)
3 Private( incl HMO)	540(27.2)	1814(30.46)	1016(30.2)	3240(32.1)
2 Medicaid	116(5.84)	345(5.79)	255(7.58)	798(7.91)
1 Medicare	1244(62.67)	3449(57.92)	1909(56.75)	5397(53.48)

## Sheet: MI
Table B. Comparison of Patient Demographics and Clinical Variables between UC vs. Matched Controls and Crohn vs. Matched Controls: MI
	UC	Controls	Crohn	Controls
	(n=1126)	(n=3378)	(n=1165)	(n=3495)
	Mean± Std Median(Range)	Mean± Std Median(Range)	Mean± Std Median(Range)	Mean± Std Median(Range)
Age	68.73±13.33 69(21-102)	68.67±14.22 70(21-102)	65.97±13.82 66(20-98)	66.04±14.57 67(18-104)
LOS	5.38±5.74 4(0-61)	5.22±5.89 3(0-112)	4.95±5.56 3(0-61)	5.07±6.52 3(0-139)
Total Charge	64089.53±72214.41 44083(684-1155072)	65547.51±75820.55 46012.5(1847-997272)	59320.37±68405.81 42572(1560-913840)	62227.94±84802.87 42004.5(972-1408891)
Numbers of Diagnoses(# Dx)on the original record	10.44±5.04 9(1-38)	11.42±5.25 10(2-31)	11.79±5.4 10(2-48)	10.46±5.19 9(1-34)
Numbers of Procedures(# Procedures) on the original record	5±3.81 5(0-25)	4.93±3.7 6(0-21)	4.82±3.67 5(0-24)	4.86±3.74 5(0-26)
# Cormobidities(CM)	2.42±1.66 2(0-10)	2.36±1.66 2(0-9)	2.42±1.75 2(0-11)	2.49±1.72 2(0-9)
	UC	Controls	Crohn	Controls
	(n=1126)	(n=3378)	(n=1165)	(n=3495)
AIDS Yes	0(0)	2(0.06)	2(0.17)	7(0.2)
No	1126(100)	3376(99.94)	1163(99.83)	3488(99.8)
ALCOHOL ABUSE Yes	15(1.33)	93(2.75)	26(2.23)	98(2.8)
No	1111(98.67)	3285(97.25)	1139(97.77)	3397(97.2)
DEFICIENCY ANEMIA Yes	242(21.49)	516(15.28)	252(21.63)	533(15.25)
No	884(78.51)	2862(84.72)	913(78.37)	2962(84.75)
RHEUMATOID ARTHRITIS Yes	42(3.73)	77(2.28)	57(4.89)	88(2.52)
No	1084(96.27)	3301(97.72)	1108(95.11)	3407(97.48)
BLOOD LOSS ANEMIA Yes	41(3.64)	47(1.39)	21(1.8)	50(1.43)
No	1085(96.36)	3331(98.61)	1144(98.2)	3445(98.57)
CHF Yes	10(0.89)	41(1.21)	7(0.6)	37(1.06)
No	1116(99.11)	3337(98.79)	1158(99.4)	3458(98.94)
CHRONIC PULMONARY DISEASE Yes	231(20.52)	759(22.47)	272(23.35)	780(22.32)
No	895(79.48)	2619(77.53)	893(76.65)	2715(77.68)
COAGULOPATHY Yes	44(3.91)	150(4.44)	47(4.03)	167(4.78)
No	1082(96.09)	3228(95.56)	1118(95.97)	3328(95.22)
DEPRESSION Yes	88(7.82)	229(6.78)	111(9.53)	269(7.7)
No	1038(92.18)	3149(93.22)	1054(90.47)	3226(92.3)
DIABETES Yes	283(25.13)	904(26.76)	284(24.38)	982(28.1)
No	843(74.87)	2474(73.24)	881(75.62)	2513(71.9)
DRUG ABUSE Yes	7(0.62)	42(1.24)	18(1.55)	73(2.09)
No	1119(99.38)	3336(98.76)	1147(98.45)	3422(97.91)
HYPERTENSION Yes	715(63.5)	2171(64.27)	717(61.55)	2298(65.75)
No	411(36.5)	1207(35.73)	448(38.45)	1197(34.25)
HYPOTHYROIDISM Yes	131(11.63)	371(10.98)	132(11.33)	386(11.04)
No	995(88.37)	3007(89.02)	1033(88.67)	3109(88.96)
LIVER DISEASE Yes	19(1.69)	32(0.95)	23(1.97)	36(1.03)
No	1107(98.31)	3346(99.05)	1142(98.03)	3459(98.97)
LYMPHOMA Yes	6(0.53)	22(0.65)	4(0.34)	22(0.63)
No	1120(99.47)	3356(99.35)	1161(99.66)	3473(99.37)
FLUID AND ELECTROLYTE DISORDERS Yes	203(18.03)	649(19.21)	241(20.69)	684(19.57)
No	923(81.97)	2729(80.79)	924(79.31)	2811(80.43)
METASTATIC CANCER Yes	6(0.53)	40(1.18)	11(0.94)	40(1.14)
No	1120(99.47)	3338(98.82)	1154(99.06)	3455(98.86)
NEUROLOGICAL DISORDERS Yes	57(5.06)	197(5.83)	65(5.58)	196(5.61)
No	1069(94.94)	3181(94.17)	1100(94.42)	3299(94.39)
OBESITY Yes	108(9.59)	387(11.46)	97(8.33)	433(12.39)
No	1018(90.41)	2991(88.54)	1068(91.67)	3062(87.61)
PARALYSIS Yes	15(1.33)	45(1.33)	13(1.12)	59(1.69)
No	1111(98.67)	3333(98.67)	1152(98.88)	3436(98.31)
PERIPHERAL VASCULAR DISORDERS Yes	120(10.66)	386(11.43)	125(10.73)	416(11.9)
No	1006(89.34)	2992(88.57)	1040(89.27)	3079(88.1)
PSYCHOSES Yes	16(1.42)	53(1.57)	18(1.55)	82(2.35)
No	1110(98.58)	3325(98.43)	1147(98.45)	3413(97.65)
PULMONARY CIRCULATION DISORDERS Yes	1(0.09)	5(0.15)	0(0)	4(0.11)
No	1125(99.91)	3373(99.85)	1165(100)	3491(99.89)
RENAL FAILURE Yes	155(13.77)	620(18.35)	180(15.45)	584(16.71)
No	971(86.23)	2758(81.65)	985(84.55)	2911(83.29)
SOLID TUMOR WITHOU METASTASIS Yes	15(1.33)	52(1.54)	14(1.2)	49(1.4)
No	1111(98.67)	3326(98.46)	1151(98.8)	3446(98.6)
PEPTIC ULCER DISEASRE EXCLUDING BLEEDING Yes	1(0.09)	3(0.09)	0(0)	1(0.03)
No	1125(99.91)	3375(99.91)	1165(100)	3494(99.97)
VALVULAR DISEASE Yes	2(0.18)	7(0.21)	4(0.34)	5(0.14)
No	1124(99.82)	3371(99.79)	1161(99.66)	3490(99.86)
WEIGHT LOSS Yes	28(2.49)	76(2.25)	28(2.4)	77(2.2)
No	1098(97.51)	3302(97.75)	1137(97.6)	3418(97.8)
DIED AT HOSPITAL Yes	47(4.19)	207(6.13)	47(4.04)	213(6.1)
No	1076(95.81)	3168(93.87)	1117(95.96)	3281(93.9)
DISPOSITION 7 Others	188(16.74)	634(18.79)	208(17.87)	666(19.06)
6 Home Health Care	124(11.04)	400(11.85)	118(10.14)	370(10.59)
5 Others Facility	151(13.45)	492(14.58)	137(11.77)	442(12.65)
1 Routine	660(58.77)	1849(54.79)	701(60.22)	2016(57.7)
ELECTIVE ADMISSION Yes	60(5.33)	183(5.42)	74(6.35)	259(7.41)
No	1066(94.67)	3195(94.58)	1091(93.65)	3236(92.59)
FEMALE Yes	442(39.25)	1362(40.32)	535(45.92)	1606(45.95)
No	684(60.75)	2016(59.68)	630(54.08)	1889(54.05)
RACE 6 Others	31(2.75)	100(2.96)	24(2.06)	82(2.35)
5 Native American	3(0.27)	8(0.24)	2(0.17)	6(0.17)
4 Asian or Pacific Islander	18(1.6)	80(2.37)	8(0.69)	28(0.8)
3 Hispanic	34(3.02)	94(2.78)	29(2.49)	95(2.72)
2 Black	34(3.02)	87(2.58)	53(4.55)	149(4.26)
1 White	1006(89.34)	3009(89.08)	1049(90.04)	3135(89.7)
Median household income national quartiles 4 -$35,001 and above	337(29.93)	972(28.77)	293(25.15)	877(25.09)
3-$30,001-$35,000	303(26.91)	908(26.88)	328(28.15)	989(28.3)
2-$25,001-$30,000	277(24.6)	858(25.4)	270(23.18)	824(23.58)
1-<$24,999	209(18.56)	640(18.95)	274(23.52)	805(23.03)
HOSPITAL_BEDSIZE 3 Large	728(64.65)	2126(62.94)	776(66.61)	2228(63.75)
2 Medium	272(24.16)	862(25.52)	283(24.29)	916(26.21)
1 Small	126(11.19)	390(11.55)	106(9.1)	351(10.04)
HOSPITAL_CONTROL 4 Private collapsed category	30(2.66)	101(2.99)	36(3.09)	110(3.15)
3 Private invest-own	108(9.59)	325(9.62)	117(10.04)	351(10.04)
2 Private non-profit	187(16.61)	602(17.82)	212(18.2)	648(18.54)
1 Government nonfederal public	45(4)	157(4.65)	39(3.35)	116(3.32)
0 Government or private collapsed category	756(67.14)	2193(64.92)	761(65.32)	2270(64.95)
HOSPITAL_LOCATION 1 Urban	1016(90.23)	2984(88.34)	1047(89.87)	3182(91.04)
0 Rural	110(9.77)	394(11.66)	118(10.13)	313(8.96)
HOSPITAL_LOCATION TEACHING 3 Urban teaching	533(47.34)	1505(44.55)	531(45.58)	1497(42.83)
2 Urban non-teaching	483(42.9)	1479(43.78)	516(44.29)	1685(48.21)
1 Rural	110(9.77)	394(11.66)	118(10.13)	313(8.96)
HOSPITALREGION 4 West	218(19.36)	692(20.49)	191(16.39)	600(17.17)
3 South	345(30.64)	976(28.89)	428(36.74)	1209(34.59)
2 Midwest	178(15.81)	593(17.55)	225(19.31)	781(22.35)
1 Northeast	385(34.19)	1117(33.07)	321(27.55)	905(25.89)
HOSPITAL TEACHING Yes	562(49.91)	1595(47.22)	548(47.04)	1538(44.01)
No	564(50.09)	1783(52.78)	617(52.96)	1957(55.99)
PRIMARY PAYER 4,5,6 Others	42(3.73)	133(3.94)	53(4.55)	167(4.78)
3 Private( incl HMO)	352(31.26)	1049(31.05)	384(32.96)	1095(31.33)
2 Medicaid	32(2.84)	90(2.66)	47(4.03)	133(3.81)
1 Medicare	700(62.17)	2106(62.34)	681(58.45)	2100(60.09)

## Sheet: CHF
Table C. Comparison of Patient Demographics and Clinical Variables between UC vs. Matched Controls and Crohn vs. Matched Controls: CHF
	UC	Controls	Crohn	Controls
	(n=567)	(n=1701)	(n=786)	(n=2358)
	Mean± Std Median(Range)	Mean± Std Median(Range)	Mean± Std Median(Range)	Mean± Std Median(Range)
Age	76.27±11.36 78(42-99)	75.48±13.47 78(23-105)	71.62±13.2 73(23-99)	71±14.79 73(0-105)
LOS	6.31±5.98 5(0-73)	5.97±5.92 4(0-102)	5.75±5.6 4(0-64)	5.62±5.57 4(0-134)
Total Charge	46615.81±62121.48 26915(38-747504)	43663.5±61230.35 23995(120-876401)	38351.1±63327.25 22724.5(1978-856992)	39296.41±55694.38 23213(1866-792594)
Numbers of Diagnoses(# Dx)on the original record	15.24±5.42 15(4-40)	13.49±5.0713(1-42)	15.26±5.17 15(4-30)	14.04±5.4 14(1-33)
Numbers of Procedures(# Procedures) on the original record	1.45±2.28 1(0-15)	1.46±2.31 0(0-18)	1.28±2.22 0(0-25)	1.3±2.12 0(0-21)
# Cormobidities(CM)	3.34±1.79 3(0-11)	3.34±1.87 3(0-10)	3.52±1.78 3(0-10)	3.63±1.86 4(0-10)
	UC	Controls	Crohn	Controls
	(n=567)	(n=1701)	(n=786)	(n=2358)
AIDS Yes	0(0)	2(0.12)	0(0)	3(0.13)
No	567(100)	1699(99.88)	786(100)	2355(99.87)
ALCOHOL ABUSE Yes	13(2.29)	32(1.88)	18(2.29)	64(2.71)
No	554(97.71)	1669(98.12)	768(97.71)	2294(97.29)
DEFICIENCY ANEMIA Yes	208(36.68)	523(30.75)	293(37.28)	742(31.47)
No	359(63.32)	1178(69.25)	493(62.72)	1616(68.53)
RHEUMATOID ARTHRITIS Yes	23(4.06)	46(2.7)	54(6.87)	81(3.44)
No	544(95.94)	1655(97.3)	732(93.13)	2277(96.56)
BLOOD LOSS ANEMIA Yes	6(1.06)	23(1.35)	10(1.27)	23(0.98)
No	561(98.94)	1678(98.65)	776(98.73)	2335(99.02)
CHF Yes	12(2.12)	41(2.41)	24(3.05)	71(3.01)
No	555(97.88)	1660(97.59)	762(96.95)	2287(96.99)
CHRONIC PULMONARY DISEASE Yes	227(40.04)	643(37.8)	338(43)	963(40.84)
No	340(59.96)	1058(62.2)	448(57)	1395(59.16)
COAGULOPATHY Yes	32(5.64)	94(5.53)	46(5.85)	136(5.77)
No	535(94.36)	1607(94.47)	740(94.15)	2222(94.23)
DEPRESSION Yes	75(13.23)	153(8.99)	104(13.23)	304(12.89)
No	492(86.77)	1548(91.01)	682(86.77)	2054(87.11)
DIABETES Yes	137(24.16)	564(33.16)	227(28.88)	822(34.86)
No	430(75.84)	1137(66.84)	559(71.12)	1536(65.14)
DRUG ABUSE Yes	5(0.88)	27(1.59)	16(2.04)	49(2.08)
No	562(99.12)	1674(98.41)	770(97.96)	2309(97.92)
HYPERTENSION Yes	332(58.55)	1033(60.73)	470(59.8)	1493(63.32)
No	235(41.45)	668(39.27)	316(40.2)	865(36.68)
HYPOTHYROIDISM Yes	120(21.16)	329(19.34)	145(18.45)	451(19.13)
No	447(78.84)	1372(80.66)	641(81.55)	1907(80.87)
LIVER DISEASE Yes	24(4.23)	40(2.35)	23(2.93)	73(3.1)
No	543(95.77)	1661(97.65)	763(97.07)	2285(96.9)
LYMPHOMA Yes	3(0.53)	11(0.65)	8(1.02)	18(0.76)
No	564(99.47)	1690(99.35)	778(98.98)	2340(99.24)
FLUID AND ELECTROLYTE DISORDERS Yes	184(32.45)	475(27.92)	253(32.19)	714(30.28)
No	383(67.55)	1226(72.08)	533(67.81)	1644(69.72)
METASTATIC CANCER Yes	7(1.23)	23(1.35)	4(0.51)	21(0.89)
No	560(98.77)	1678(98.65)	782(99.49)	2337(99.11)
NEUROLOGICAL DISORDERS Yes	48(8.47)	101(5.94)	41(5.22)	162(6.87)
No	519(91.53)	1600(94.06)	745(94.78)	2196(93.13)
OBESITY Yes	76(13.4)	254(14.93)	109(13.87)	466(19.76)
No	491(86.6)	1447(85.07)	677(86.13)	1892(80.24)
PARALYSIS Yes	6(1.06)	30(1.76)	17(2.16)	44(1.87)
No	561(98.94)	1671(98.24)	769(97.84)	2314(98.13)
PERIPHERAL VASCULAR DISORDERS Yes	52(9.17)	219(12.87)	87(11.07)	330(13.99)
No	515(90.83)	1482(87.13)	699(88.93)	2028(86.01)
PSYCHOSES Yes	18(3.17)	40(2.35)	31(3.94)	93(3.94)
No	549(96.83)	1661(97.65)	755(96.06)	2265(96.06)
PULMONARY CIRCULATION DISORDERS Yes	5(0.88)	11(0.65)	8(1.02)	22(0.93)
No	562(99.12)	1690(99.35)	778(98.98)	2336(99.07)
RENAL FAILURE Yes	194(34.22)	673(39.56)	290(36.9)	966(40.97)
No	373(65.78)	1028(60.44)	496(63.1)	1392(59.03)
SOLID TUMOR WITHOU METASTASIS Yes	14(2.47)	30(1.76)	15(1.91)	41(1.74)
No	553(97.53)	1671(98.24)	771(98.09)	2317(98.26)
PEPTIC ULCER DISEASRE EXCLUDING BLEEDING Yes	0(0)	0(0)	2(0.25)	1(0.04)
No	567(100)	1701(100)	784(99.75)	2357(99.96)
VALVULAR DISEASE Yes	5(0.88)	15(0.88)	5(0.64)	22(0.93)
No	562(99.12)	1686(99.12)	781(99.36)	2336(99.07)
WEIGHT LOSS Yes	32(5.64)	77(4.53)	50(6.36)	98(4.16)
No	535(94.36)	1624(95.47)	736(93.64)	2260(95.84)
DIED AT HOSPITAL Yes	25(4.41)	48(2.83)	30(3.82)	68(2.89)
No	542(95.59)	1651(97.17)	756(96.18)	2288(97.11)
DISPOSITION 7 Others	45(7.94)	105(6.18)	52(6.62)	158(6.71)
6 Home Health Care	152(26.81)	417(24.54)	186(23.66)	502(21.31)
5 Others Facility	142(25.04)	390(22.95)	151(19.21)	459(19.48)
1 Routine	228(40.21)	787(46.32)	397(50.51)	1237(52.5)
ELECTIVE ADMISSION Yes	23(4.06)	76(4.47)	52(6.62)	178(7.55)
No	544(95.94)	1625(95.53)	734(93.38)	2180(92.45)
FEMALE Yes	306(53.97)	936(55.03)	460(58.52)	1367(57.97)
No	261(46.03)	765(44.97)	326(41.48)	991(42.03)
RACE 6 Others	11(1.94)	38(2.23)	5(0.64)	16(0.68)
5 Native American	1(0.18)	4(0.24)	4(0.51)	17(0.72)
4 Asian or Pacific Islander	5(0.88)	20(1.18)	7(0.89)	32(1.36)
3 Hispanic	23(4.06)	71(4.17)	21(2.67)	61(2.59)
2 Black	48(8.47)	133(7.82)	85(10.81)	256(10.86)
1 White	479(84.48)	1435(84.36)	664(84.48)	1976(83.8)
Median household income national quartiles 4 -$35,001 and above	167(29.45)	469(27.57)	195(24.81)	582(24.68)
3-$30,001-$35,000	139(24.51)	396(23.28)	190(24.17)	564(23.92)
2-$25,001-$30,000	146(25.75)	466(27.4)	219(27.86)	628(26.63)
1-<$24,999	115(20.28)	370(21.75)	182(23.16)	584(24.77)
HOSPITAL_BEDSIZE 3 Large	356(62.79)	1038(61.02)	487(61.96)	1456(61.75)
2 Medium	149(26.28)	477(28.04)	201(25.57)	561(23.79)
1 Small	62(10.93)	186(10.93)	98(12.47)	341(14.46)
HOSPITAL_CONTROL 4 Private collapsed category	7(1.23)	16(0.94)	21(2.67)	77(3.27)
3 Private invest-own	45(7.94)	125(7.35)	74(9.41)	250(10.6)
2 Private non-profit	114(20.11)	305(17.93)	156(19.85)	509(21.59)
1 Government nonfederal public	17(3)	56(3.29)	41(5.22)	122(5.17)
0 Government or private collapsed category	384(67.72)	1199(70.49)	494(62.85)	1400(59.37)
HOSPITAL_LOCATION 1 Urban	529(93.3)	1603(94.24)	717(91.22)	2146(91.01)
0 Rural	38(6.7)	98(5.76)	69(8.78)	212(8.99)
HOSPITAL_LOCATION TEACHING 3 Urban teaching	257(45.33)	805(47.33)	349(44.4)	1032(43.77)
2 Urban non-teaching	272(47.97)	798(46.91)	368(46.82)	1114(47.24)
1 Rural	38(6.7)	98(5.76)	69(8.78)	212(8.99)
HOSPITALREGION 4 West	112(19.75)	346(20.34)	110(13.99)	369(15.65)
3 South	156(27.51)	416(24.46)	304(38.68)	938(39.78)
2 Midwest	101(17.81)	312(18.34)	173(22.01)	493(20.91)
1 Northeast	198(34.92)	627(36.86)	199(25.32)	558(23.66)
HOSPITAL TEACHING Yes	263(46.38)	818(48.09)	359(45.67)	1049(44.49)
No	304(53.62)	883(51.91)	427(54.33)	1309(55.51)
PRIMARY PAYER 4,5,6 Others	13(2.29)	44(2.59)	24(3.05)	99(4.2)
3 Private( incl HMO)	64(11.29)	247(14.52)	120(15.27)	427(18.11)
2 Medicaid	16(2.82)	54(3.17)	35(4.45)	114(4.83)
1 Medicare	474(83.6)	1356(79.72)	607(77.23)	1718(72.86)
